# Supplementary material for: An increasing number of states filled Conrad 30 waivers for recruiting international medical graduates
Source: Health Aff Sch. 2024 Aug 19;2(9):qxae103. doi: 10.1093/haschl/qxae103 (PMC11364145; doi:10.1093/haschl/qxae103)
Supplement: qxae103_Supplementary_Data [file qxae103_supplementary_data.zip]

Archive with 5 entries (5 files):
- Supplementary Materials.docx
- ICMJE coi_disclosure_GDW.docx
- ICMJE coi_disclosure_HaoYu.docx
- ICMJE coi_disclosure_Ramesh.docx
- ICMJE coi_disclosure_SB.docx
